# Supplementary material for: Drug–Drug Interactions in Patients with Acute Respiratory Distress Syndrome
Source: Pharmaceutics. 2024 Feb 21;16(3):303. doi: 10.3390/pharmaceutics16030303 (PMC10974914; doi:10.3390/pharmaceutics16030303)
Supplement: Supplementary file 1 [file pharmaceutics-16-00303-s001.zip]

Archive with 1 entries (1 files):
- pharmaceutics-2868304-supplementary.pdf
